# Supplementary material for: In Vitro Activity of Imipenem-Relebactam, Meropenem-Vaborbactam, Ceftazidime-Avibactam and Comparators on Carbapenem-Resistant Non-Carbapenemase-Producing Enterobacterales
Source: Antibiotics (Basel). 2023 Jan 6;12(1):102. doi: 10.3390/antibiotics12010102 (PMC9854925; doi:10.3390/antibiotics12010102)
Supplement: Supplementary file 1 [file antibiotics-12-00102-s001.zip]

Archive with 1 entries (1 files):
- antibiotics-2052118-supplementary.xlsx
