# Supplementary material for: In Vitro Activity of Imipenem-Relebactam, Meropenem-Vaborbactam, Ceftazidime-Avibactam and Comparators on Carbapenem-Resistant Non-Carbapenemase-Producing Enterobacterales
Source: Antibiotics (Basel). 2023 Jan 6;12(1):102. doi: 10.3390/antibiotics12010102 (PMC9854925; doi:10.3390/antibiotics12010102)
Supplement: Supplementary file 1 [file antibiotics-12-00102-s001.zip › antibiotics-2052118-supplementary.xlsx]

## Sheet: Global-curated
Reference	Species	YEAR	phenotype	Phenoype code	B-lactamase	Aminoglycoside resistance	Phenicol resistance	Sulfamides	other	MLST	ETP	CAZ	TEM	IPM	CZA	MEM	TGC	C/T	MOX	CAZ	C/T	IMP	MEM	ETP	CZA	TEM	IMK	MEV	FZB	ERA	TGC	COL
181 F6	K. pneumoniae	2018	BLSE	1	CTX-M-15, OXA-1, SHV-11, TEM-1	aac(3')-Iie, acc(6')-Ib-cr, aph(3")-Ib, aph(6)-Id,		sul2	fusA, oqxA, oqxB, qnrB1, dfrA14	17	7	6	6	24	20	16	20	9	12	>32	>32	4	8	>32	2	>32	2	4	≤4	2	4	8
191 E8	K. quasipneumoniae	2018	BLSE	1	OKP-B-5, OXA-35, SHV-11	aac(6')-Ib4, aadA1, aadA13, aph(3")-Ib, aph(6)-Id,		sul1, sul2	dfrA15-like, oqxA10like, oqxB11-like, tet(A), fusA-like	2720	6	23	16	15	24	6	15	27	18	4	2	16	>32	>32	1	32	16	>32	≤4	8	8	0.5
200 A1	K. pneumoniae	2019	BLSE	1	CTX-M-71, SHV-28, TEM-1	aac(3)-Iie, aac(6')-Ib-cr		sul1	arr-3, dfrA27, fusA-like, oqxA, oqxB19, qnrB6	2975	6	6	6	21	10	6	18	6	6	>32	>32	8	>32	>32	>32	>32	4	32	16	4	4	0.5
206 F7	K. pneumoniae	2019	BLSE	1	CTX-M-15, OXA-1, OXA-9-like, SHV-11, TEM-1	aac(3)-Iid, aac(6')-Ib, aasA1, aadA13-like	catB4	sul1	arr-2, dfrA5, ere(A), fosA1-10-like, oqxA, oqxB19-like, vgaC	?	6	6	6	16	18	6	23	6	6	>32	>32	8	32	>32	4	>32	8	16	8	1	1	16
209 B5	K. pneumoniae	2019	BLSE	1	CTX-M-15, OXA-1, SHV-28	aac(3)-Iie, aac(6')-Ib-cr		sul1	dfrA14,fosA1-7, oqxAoqxB20-like, qnrB1	14	6	6	6	26	14	10	23	6	6	>32	>32	4	16	>32	4	>32	1	16	8	0.5	1	2
220 C10	E. coli	2019	BLSE	1	CTX-M-15, EC, OXA-1, TEM-1	aac(6')-Ib-cr, aph(3")-Ib, aph(6)-Id	catB4	sul1, sul2	ErmB, Mrx, DfrA14, mph(A)	10	6	6	9	23	14	13	28	10	11	>32	>32	2	16	>32	2	>32	1	8	8	≤0,25	0.5	1
220 D2	K. pneumoniae	2019	BLSE	1	CTX-M-15, OXA-1, SHV-28, TEM-1	aac(3)-Iie, aac(')-Ib-cr, aph(3")-Ib, aph(6)-Id	catB4	sul1, sul2	dfrA14, oqxA, oqxB20-like	ST-15	6	6	6	6	6	6	6	13	9	>32	>32	8	32	>32	8	>32	4	16	16	4	4	1
230 A1	E. xiangfangensis	2019	BLSE	1	ACT-16, CTX-M-15, OXA-1, TEM-1,	aac(3)-Iie, aac(6')-Ib-cr, aadA1, aadA13-like aph(4")-Ib, ah(6)Id	catA1-like, catB3-like	sul1, sul2	dfrA1, dfrA14, fosA1-11-like, oqxA-like, oqxB9-like, qnrB1, tet(A)	ST-114	6	6	6	11	14	9	27	6	6	>32	>32	8	16	>32	2	>32	2	4	8	≤0,25	0.5	1
241 I1	K. oxytoca	2019	BLSE	1	OXY-2-16, CTX-M-15, OXA-1	aac(3)-Iie, aac(6')Ib-cr	CatB4, catB3			ST-2	6	6	6	19	12	6	25	6	6	>32	>32	16	>32	>32	8	>32	8	32	≤4	0.5	1	0.5
200 A2	K. pneumoniae	2019	Unknown	6							6	6	6	21	12	6	17	6	6	>32	>32	8	>32	>32	>32	>32	4	>32	32	4	4	0.5
200 B1	E. coli	2019	Unknown	6							12	16	14	24	26	14	31	18	20	16	>32	4	8	32	2	32	0.5	4	≤4	≤0,25	0.5	0.5
200 B9	E. aerogenes	2019	CASE	2							10	16	17	18	23	20	25	24	6	32	8	16	8	>32	2	16	1	4	≤4	0.5	1	0.5
200 F8	K. pneumoniae	2019	BLSE	1							6	6	6	6	6	20	16	20	12	>32	16	≤0,25	≤0,25	2	0.5	32	≤0,25	≤0,25	≤4	2	4	0.5
200 F9	K. pneumoniae	2019	BLSE	1							10	6	13	31	20	16	12	16	10	>32	>32	2	8	>32	1	32	0.5	8	≤4	8	8	1
242 A1	K. pneumoniae	2019	BLSE	1	CTX-M-15, OXA-1, SHV-28	aac(6')Ib-cr, aadA16	catA2, CatB4	sul1		ST-307	6	6	10	22	16	6	21	9	10	>32	>32	4	16	>32	2	>32	1	8	≤4	0.5	0.5	0.5
243 E7	K. pneumoniae	2020	BLSE	1	SHV-11, OXA-9, , TEM-1, CTX-M-8	aph(6)-Id, aac(6PRIME-UN)-Ib, aadA13, aadA1, aph(3PRIME-DEUX)-Ib		leuO		ST-37	6	18	16	25	21	13	14	10	12	32	>32	4	8	>32	2	32	1	8	≤4	4	4	0.5
201 C6	K. pneumoniae	2019	BLSE	1							9	6	13	31	21	17	16	16	12	>32	>32	1	8	32	1	32	1	4	≤4	2	4	0.5
201 H1	K. pneumoniae	2019	BLSE	1							12	6	17	36	22	18	15	20	14	>32	>32	2	8	>32	2	>32	≤0,25	4	≤4	4	4	1
201 I3	K. pneumoniae	2019	Hyper-SHV	3							9	6	12	29	14	17	15	16	6	32	16	2	4	16	2	32	0.5	2	≤4	2	4	0.5
201 J1	K. pneumoniae	2019	Unknown	6							6	6	14	11	16	10	24	6	6	>32	>32	>32	32	>32	4	32	16	8	≤4	1	1	32
202 A10	K. pneumoniae	2019	BLSE	1							11	6	13	32	24	20	17	19	15	>32	>32	1	8	32	2	32	0.5	2	≤4	4	4	0.5
202 D2	K. pneumoniae	2019	Hyper-SHV	3							11	13	20	29	16	20	17	19	12	>32	8	2	4	32	2	16	0.5	4	≤4	2	4	0.5
202 E5	K. pneumoniae	2019	BLSE	1							6	6	6	18	16	6	18	6	6	>32	>32	8	32	>32	8	>32	4	16	16	2	2	0.25
202 E6	K. pneumoniae	2019	BLSE	1							11	6	9	27	20	10	16	10	13	>32	>32	2	16	32	2	>32	1	8	≤4	4	8	0.5
202 E7	K. oxytoca	2019	hyper-OXY	4							18	16	11	29	21	11	24	16	19	16	32	2	16	8	2	>32	0.5	8	8	≤0,25	0.5	0.5
202 E8	K. oxytoca	2019	hyper-OXY	4							16	14	9	28	20	6	23	13	20	16	>32	2	16	16	2	>32	0.5	8	8	0.5	0.5	0.5
203 F10	K. pneumoniae	2019	BLSE	1							6	6	6	21	13	9	23	6	6	>32	>32	4	32	>32	>32	>32	2	16	16	2	2	0.5
203 G2	E. cloacae	2019	BLSE+CASE	1+2							6	6	20	16	22	12	18	18	6	>32	>32	8	32	>32	2	32	2	16	≤4	2	2	8
203 J10	K. pneumoniae	2019	Hyper-SHV	3							30	6	26	6	14	20	24	17	12	>32	16	0.5	1	4	4	32	0.5	1	≤4	≤0,25	0.5	0.5
204 A4	K. pneumoniae	2019	BLSE	1							9	6	6	31	6	18	23	8	7	>32	>32	0.5	4	32	4	>32	≤0,25	2	≤4	1	2	0.5
204 D3	K. pneumoniae	2019	BLSE	1							6	6	11	27	19	11	21	12	12	>32	>32	2	8	>32	2	>32	1	8	≤4	1	2	0.5
204 E2	K. pneumoniae	2019	BLSE	1							9	6	10	29	20	17	24	14	12	>32	>32	2	4	16	1	32	1	2	≤4	0.5	0.5	0.25
243 H1	K. pneumoniae	2020	BLSE	1	TEM-1, CTX-M-15, OXA-1, SHV-28	aac(3)-Iie, aac(6')Ib-cr, aph(6)-Id, aph(3'')-Ib, GNAT, YncA	catB3	sul2, folP, folA		ST-307	14	6	17	34	25	18	13	14	17	>32	>32	0.5	4	8	1	>32	≤0,25	1	≤4	4	4	0.5
204 I6	E. coli	2019	BLSE	1							6	6	11	8	21	16	27	13	6	>32	>32	32	16	>32	2	32	4	8	≤4	≤0,25	0.5	0.5
205 A10	K. pneumoniae	2019	BLSE	1							6	6	6	30	16	11	21	6	7	>32	>32	1	16	>32	8	>32	0.5	8	8	1	2	0.5
205 C10	E. cloacae	2019	CASE	2							6	6	6	18	17	19	26	9	6	>32	>32	4	8	32	8	>32	1	4	≤4	0.5	1	0.5
243 H9	K. pneumoniae	2020	BLSE	1	TEM-1, CTX-M-15, OXA-1, OXA-9, SHV-28	aac(3)-Iie, aac(6')Ib-cr, aph(6)-Id, adA1, aph(3'')-Ib, YncA, GNAT, aadA13	CatB4	sul2, folP, folA		ST-15	6	6	6	26	20	8	21	9	8	>32	>32	4	32	>32	2	>32	1	16	8	0.5	1	0.5
244 J3	K. pneumoniae	2020	BLSE	1	CTX-M-15, DHA-1, SHV-11	aadA2, aph(3')-Ia		sul1	Mrx, dfrA12, FosA1-17-like, mph(A)oqxA, oqxB,qnrB4	11	6	6	10	26	18	11	22	13	10	>32	>32	2	8	>32	2	>32	0.5	8	≤4	4	8	16
245 A6	K. pneumoniae	2020	BLSE	1	TEM-1, CTX-M-15, OXA-1, SHV-28	aac(6')Ib-cr, aph(6)-Id, aph(3'')-Ib, GNAT, YncA	CatB4	sul2, folP, folA		ST-307	6	6	8	31	16	11	24	11	11	>32	>32	1	8	>32	4	>32	≤0,25	8	≤4	0.5	1	0.5
206 G4	H. alvei	2019	CASE	2							6	6	6	26	13	9	28	17	6	>32	32	1	8	16	16	>32	≤0,25	2	≤4	≤0,25	1	0.5
206 I4	K. pneumoniae	2019	BLSE	1							6	6	6	26	11	10	19	6	6	>32	>32	4	16	>32	8	>32	1	8	8	4	4	0.5
206 I9	C. freundii	2019	CASE	2							6	6	9	9	18	9	23	14	6	>32	>32	32	16	>32	2	16	2	16	≤4	0.5	1	0.5
207 F4	K. pneumoniae	2019	BLSE	1							6	6	19	19	24	19	24	20	6	>32	32	4	4	32	16	>32	≤0,25	1	≤4	≤0,25	1	0.5
207 G8	E. aerogenes	2019	CASE	2							9	17	16	16	22	16	22	27	6	32	4	8	4	16	1	16	0.5	2	≤4	1	1	0.5
208 A4	E. cloacae	2019	CASE	2							10	6	6	26	17	18	19	10	6	>32	>32	2	4	16	4	>32	1	4	≤4	1	2	0.5
208 A5	K. pneumoniae	2019	CASEacquise	5							6	15	21	16	25	19	24	25	6	>32	8	16	8	>32	0.5	16	1	4	≤4	1	2	0.5
208 B3	K. pneumoniae	2019	BLSE	1							6	6	6	19	15	6	23	6	10	>32	>32	8	16	>32	4	>32	4	16	8	2	2	0.5
208 B8	K. pneumoniae	2019	CASEacquise	5							6	6	6	11	21	16	27	18	6	>32	>32	32	8	>32	4	32	>32	8	≤4	≤0,25	1	0.5
208 C2	E. coli	2019	Unknown	6							6	6	6	27	14	10	30	6	6	>32	>32	2	16	>32	16	>32	0.5	8	8	≤0,25	0.5	0.5
208 E9	K. pneumoniae	2019	BLSE	1							6	6	11	30	23	17	22	9	12	>32	>32	1	4	32	1	32	≤0,25	2	≤4	0.5	1	0.5
208 F8	E. coli	2019	BLSE	1							8	6	13	28	22	17	28	10	10	>32	32	1	2	16	1	16	1	2	≤4	≤0,25	0.5	0.5
208 G9	H. alvei	2019	CASE	2							11	6	15	31	16	19	29	14	6	>32	32	1	4	16	4	>32	≤0,25	2	≤4	0.5	1	8
245 G4	K. pneumoniae	2020	BLSE	1	SHV-2	YncA, GNAT		folP, folA		ST-45	8	6	14	24	15	12	18	13	7	>32	32	2	8	32	8	32	1	8	≤4	2	2	0.5
245 H6	K. pneumoniae	2020	BLSE	1	CTX-M-15, SHV-11			sul2	FosA1-10-like, oqxA, oqxB19-like, tet(D), vgaC	ST-147	6	6	9	24	15	7	26	11	9	>32	>32	2	8	>32	4	>32	0.5	4	≤4	≤0,25	≤0,25	0.5
208 J4	E. cloacae	2019	CASE	2							9	8	16	23	19	17	24	29	6	32	8	4	8	16	4	32	1	4	≤4	0.5	1	0.5
245 I2	K. pneumoniae	2020	BLSE	1	CTX-M-15, OXA-1, SHV-11, TEM-1	aac(3)-Iie, aac(6')-Ib-cr, aph(3")-Ib, aph(3')-Ia, aph(6)-Id	catB3	sul1, sul2	dfrA14, fosA1-17-like, mph(A), oqxA-like, oqxB-like, qnrS1, tet(A), vgaC-like	?	9	6	11	31	20	12	17	16	12	>32	>32	2	8	>32	2	>32	0.5	8	≤4	2	4	0.5
209 G5	E. aerogenes	2019	CASE	2							6	6	18	19	23	18	21	23	6	>32	16	4	4	16	1	32	≤0,25	2	≤4	≤0,25	1	0.5
209 H5	E. coli	2019	Unknown	6							6	18	6	22	19	6	22	22	6	8	8	16	32	>32	8	>32	16	>32	≤4	0.5	1	0.5
209 I10	K. pneumoniae	2019	Hyper-SHV	3							14	15	10	28	17	21	26	24	12	16	4	4	8	32	8	>32	1	4	≤4	≤0,25	1	1
209 J4	K. pneumoniae	2019	BLSE	1							14	6	14	31	18	19	20	12	16	>32	>32	1	8	32	4	>32	0.5	8	≤4	0.5	1	1
209 J6	K. pneumoniae	2019	Hyper-SHV	3							9	13	15	23	14	14	18	16	14	16	4	>32	4	32	2	16	>32	4	≤4	≤0,25	1	0.5
210 C6	E. coli	2019	Caseacquise	5							6	6	16	19	23	9	29	19	6	>32	32	4	8	32	2	32	1	4	≤4	≤0,25	1	0.5
210 D6	E. cloacae	2019	CASE	2							40	27	20	27	16	17	24	18	23	8	2	4	2	8	2	32	2	1	≤4	≤0,25	0.5	0.5
210 E8	K. pneumoniae	2019	BLSE	1							13	6	13	32	18	19	22	15	15	>32	>32	2	8	32	4	>32	0.5	4	≤4	0.5	1	1
210 F5	K. pneumoniae	2019	BLSE	1							14	6	18	32	26	20	24	17	17	>32	>32	2	8	32	2	32	2	4	≤4	1	2	1
210 I3	E. cloacae	2019	BLSE	1							8	6	17	18	18	13	19	14	6	32	32	4	8	16	2	16	≤0,25	4	≤4	2	2	1
211 F10	K. pneumoniae	2019	BLSE	1							10	6	15	32	24	20	22	16	14	>32	>32	2	8	32	2	32	≤0,25	4	≤4	2	2	0.5
211 F3	K. pneumoniae	2019	BLSE	1							6	6	10	24	17	9	23	6	6	>32	>32	8	16	>32	4	>32	2	8	≤4	1	2	1
211 G2	K. pneumoniae	2019	BLSE	1							9	6	11	31	21	17	13	11	10	>32	>32	2	8	>32	2	>32	≤0,25	4	≤4	4	8	1
211 H6	K. pneumoniae	2019	BLSE	1							6	6	13	27	16	11	28	10	11	>32	>32	4	32	>32	8	>32	2	16	8	≤0,25	0.5	32
211 I5	K. pneumoniae	2019	BLSE	1							6	6	8	25	15	10	21	6	9	>32	>32	8	32	>32	>32	>32	2	16	8	1	2	0.5
211 I9	K. oxytoca	2019	Unknown	6							15	20	21	33	25	16	25	15	22	8	16	0.5	4	4	1	16	≤0,25	4	4	0.5	1	0.5
211 J9	K. pneumoniae	2019	BLSE	1							6	6	6	23	18	10	26	6	16	>32	>32	8	32	>32	>32	>32	4	32	16	≤0,25	1	2
212 A3	E. cloacae	2019	CASE	2	WT						15	29	29	25	28	18	35	35	16	8	8	2	4	4	4	>32	2	2	≤4	1	2	0.25
212 A6	K. oxytoca	2019	Unknown	6							17	10	22	35	25	16	26	10	27	32	32	0.5	8	8	1	16	≤0,25	4	≤4	0.5	1	0.5
212 A8	K. pneumoniae	2019	BLSE	1							6	6	10	29	24	11	22	9	9	>32	>32	4	16	>32	8	>32	1	16	8	0.5	1	0.5
212 E2	H. alvei	2019	CASE	2							6	6	6	23	11	9	25	15	6	>32	32	4	16	>32	16	>32	1	8	≤4	0.5	1	8
246 B2	K. pneumoniae	2020	BLSE	1	CTX-M-15, OXA-1, SHV-11	aac(3)-Iie, aac(6')Ib-cr, YncA, GNAT	CatB4	folA, folP		ST-11	6	6	13	29	23	9	22	15	11	>32	>32	2	8	>32	2	32	0.5	4	≤4	0.5	1	0.5
212 J7	K. pneumoniae	2019	BLSE	1							12	6	19	33	27	13	26	17	19	>32	>32	2	4	32	0.5	16	1	2	≤4	1	2	1
213 A7	K. pneumoniae	2019	BLSE	1							10	6	17	30	20	16	17	15	13	>32	>32	2	8	32	2	32	0.5	4	≤4	4	8	2
213 C1	K. pneumoniae	2019	BLSE	1							11	6	10	35	32	16	24	18	18	>32	>32	2	8	32	4	>32	0.5	8	8	1	1	0.5
213 D3	K. pneumoniae	2019	Unknown	6							6	6	13	29	29	14	24	13	17	>32	>32	2	8	32	1	>32	0.5	4	≤4	0.5	1	1
213 G3	E. aerogenes	2019	CASE	2							16	6	12	21	20	19	21	19	6	>32	16	16	4	8	4	32	2	2	≤4	1	2	1
214 D1	K. pneumoniae	2019	BLSE	1							6	6	6	27	13	11	26	6	6	>32	>32	4	16	>32	8	>32	1	8	8	≤0,25	1	0.5
215 A3	K. pneumoniae	2019	BLSE	1							9	6	15	32	25	18	20	19	15	>32	>32	1	4	16	0.5	32	≤0,25	2	≤4	2	2	1
247 D8	K. pneumoniae	2020	BLSE	1	CTX-M-15, OXA-1, SHV-1	aac(6')Ib-cr, YncA, GNAT	CatB4	folP, folA		ST-2459	6	6	13	27	20	12	24	15	12	>32	>32	4	16	>32	4	>32	1	8	≤4	4	4	0.5
215 I1	K. pneumoniae	2019	BLSE	1							6	6	10	32	20	18	27	10	12	>32	>32	4	8	32	2	>32	2	4	≤4	1	2	1
215 I5	H. alvei	2019	CASE	2							6	6	6	26	10	11	31	6	6	>32	>32	4	16	>32	32	>32	1	8	≤4	1	2	32
215 I8	K. pneumoniae	2019	BLSE	1							6	9	16	28	19	16	17	6	14	32	>32	2	8	16	1	32	≤0,25	4	≤4	4	4	>128
216 C2	E. cloacae	2019	BLSE+CASE	1+2							6	6	6	19	16	14	19	11	6	>32	>32	8	32	>32	4	>32	2	8	8	2	2	1
216 E3	E. coli	2019	BLSE	1	(synATM-fox)						6	6	11	25	22	20	28	13	13	>32	16	2	4	32	1	32	1	2	≤4	≤0,25	0.5	1
216 E6	K. pneumoniae	2019	BLSE	1							6	6	9	26	19	12	25	10	14	>32	>32	1	8	32	1	32	0.5	2	≤4	≤0,25	0.5	1
247 D9	K. pneumoniae	2020	BLSE	1	TEM-1, CTX-M-15, OXA-1, SHV-1	aac(6')Ib-cr, aph(6)-Id, aph(3'')-Ib, YncA, GNAT	catB3	sul2, folP, folA		ST-2459	6	6	14	29	20	13	14	16	12	>32	>32	2	8	>32	2	>32	0.5	8	≤4	4	8	0.5
217 B3	K. pneumoniae	2019	BLSE	1							6	6	10	23	18	11	19	9	6	>32	>32	4	16	>32	4	>32	0.5	8	≤4	2	1	4
217 C5	K. pneumoniae	2019	Hyper-SHV	3							10	6	13	30	17	20	15	19	11	>32	8	2	4	32	4	32	1	4	≤4	4	4	1
217 D8	E. aerogenes	2019	CASE	2							6	6	6	10	18	10	16	18	6	>32	32	32	16	>32	8	>32	4	8	≤4	8	8	0.5
217 F7	E. aerogenes	2019	CASE	2							10	12	16	18	23	18	21	23	6	>32	16	16	16	>32	2	>32	2	8	≤4	4	4	1
217 G10	K. pneumoniae	2019	BLSE	1							6	6	17	17	23	9	24	9	6	>32	>32	16	16	>32	2	>32	4	8	≤4	2	2	1
217 G2	E. cloacae	2019	BLSE+CASE	1+2							13	6	6	23	20	16	19	19	6	>32	>32	4	4	8	4	>32	2	2	≤4	4	4	1
217 J10	E. coli	2019	Unknown	6							6	6	6	29	18	6	28	9	11	>32	>32	2	8	32	1	32	0.5	4	≤4	0.5	0.5	0.5
218 F7	E. aerogenes	2019	CASE	2							8	6	17	19	18	19	23	17	6	>32	16	8	8	32	4	>32	≤0,25	4	≤4	0.5	1	1
218 H9	K. pneumoniae	2019	BLSE	1							6	6	11	24	23	14	27	16	16	>32	>32	4	8	>32	2	32	2	8	≤4	0.5	1	0.5
218 J8	E. cloacae	2019	BLSE+CASE	1+2							10	6	16	21	19	14	17	12	6	>32	>32	2	4	32	2	16	0.5	4	8	4	4	1
218 J9	E. cloacae	2019	BLSE+CASE	1+2							6	6	14	16	20	11	20	16	6	>32	16	8	8	>32	2	32	1	8	≤4	1	2	0.25
219 C3	E. cloacae	2019	CASE	2							6	6	6	28	22	17	26	11	6	>32	>32	2	4	>32	2	>32	1	4	≤4	≤0,25	0.5	0.5
219 C9	C. freundii	2019	Unknown	6							6	6	6	23	15	12	27	6	6	>32	>32	4	8	>32	4	>32	1	4	8	≤0,25	0.5	1
219 D5	E. aerogenes	2019	CASE	2							6	6	6	11	17	16	19	18	6	>32	32	>32	32	>32	8	>32	1	8	4	4	4	2
219 G2	K. pneumoniae	2019	BLSE+CASE	1+2							12	6	9	22	13	20	23	6	6	>32	>32	>32	>32	>32	>32	>32	>32	>32	>32	0.5	1	1
219 I4	E. aerogenes	2019	CASE	2							12	6	11	24	17	20	23	12	6	>32	8	4	1	16	≤0,25	16	0.5	≤0,25	≤4	≤0,25	0.5	1
220 A2	E. aerogenes	2019	CASE	2							10	6	17	20	16	18	24	13	6	>32	16	4	4	32	4	16	≤0,25	2	8	≤0,25	0.5	1
247 E4	K. quasipneumoniae	2020	BLSE	1	CTX-M-33, OKP-B-7				fosA-1-17-like, oqxA10-like, oqxB11-like		6	6	6	22	16	6	25	9	6	>32	>32	4	16	>32	4	>32	2	8	≤4	≤0,25	0.5	0.5
248 G1	K. pneumoniae	2020	BLSE	1	CTX-M-15, OXA-1, SHV-11	aac(3)-Iie, aac(6')-Ib-cr	catB3	sul1	fosA1-17-like, oqxA-like, oqxB-like, tet(A), vgaC-like	ST-37	6	6	10	26	16	8	19	15	15	>32	>32	4	16	>32	4	>32	1	16	≤4	2	4	0.5
220 F5	K. pneumoniae	2019	BLSE+CASE	1+2							6	6	6	6	6	19		21	29	>32	16	1	≤0,25	2	1	32	0.5	≤0,25	4	0.5	1	8
220 G9	K. pneumoniae	2019	BLSE	1							22	6	14	13	14	6	6	15	28	8	1	≤0,25	≤0,25	≤0,25	≤0,25	8	≤0,25	≤0,25	≤4	4	4	1
221 E1	E. coli	2019	BLSE	1							6	6	6	20	15	9	24	6	6	>32	>32	4	16	>32	4	>32	1	8	≤4	≤0,25	1	8
221 G9	H. alvei	2019	CASE	2							10	6	8	29	16	19	24	12	6	>32	32	0.5	2	16	4	>32	≤0,25	1	≤4	1	2	1
221 I2	K. pneumoniae	2019	BLSE+CASE	1+2							6	6	15	19	21	20	19	15	6	>32	>32	8	4	>32	2	32	0.5	4	≤4	1	2	0.5
248 G9	K. pneumoniae	2020	BLSE	1	CTX-M-15, OXA-1, SHV-187, TEM-1	aac(6')-Ib-cr, aph(3")-Ib, aph(6)-Id		sul1, sul2	oqxA, oqxB25, qnrB1, tet(A)	ST-985	6	6	8	19	12	6	23	9	7	>32	>32	16	32	>32	4	>32	4	32	16	0.5	0.5	0.5
249 C7	K. pneumoniae	2020	BLSE	1	CTX-M-15, OXA-1, SHV-36, TEM-1	aac(3)-Iie, aac(6')-Ib		sul1	oqxA, oqxB25, qnrB1, tet(D), vgaC	ST-163	6	6	6	27	17	6	25	6	6	>32	>32	4	16	>32	4	>32	0.5	8	≤4	≤0,25	0.5	0.25
222 H2	E. aerogenes	2019	CASE	2							6	6	14	19	19	18	25	19	6	>32	16	16	8	>32	16	>32	1	16	≤4	1	2	0.5
222 H6	K. pneumoniae	2019	BLSE	1							6	6	13	29	24	14	27	13	13	>32	>32	2	8	32	2	32	0.5	4	≤4	≤0,25	1	0.5
222 H9	K. pneumoniae	2019	BLSE+CASE	1+2							6	6	14	16	22	11	14	13	6	>32	>32	16	8	>32	2	>32	4	8	≤4	8	8	0.5
222 I5	E. cloacae	2019	BLSE+CASE	1+2							6	6	20	20	20	12	26	21	6	>32	16	4	4	16	1	16	1	2	≤4	≤0,25	1	0.5
223 A1	E. cloacae	2019	CASE	2							6	6	18	24	24	14	25	13	6	>32	>32	8	8	>32	2	>32	0.5	4	≤4	0.5	1	0.5
223 D2	K. variicola	2019	BLSE	1							6	6	16	21	13	20	18	6	6	>32	>32	8	4	>32	4	32	≤0,25	2	≤4	2	4	0.5
224 B2	E. asburiae	2019	BLSE+CASE	1+2							14	6	10	24	19	20	24	20	6	>32	8	4	4	16	4	>32	2	2	≤4	≤0,25	1	1
224 C3	E. cloacae	2019	BLSE+CASE	1+2							6	6	6	25	16	19	25	16	6	>32	>32	2	2	8	8	>32	1	1	≤4	0.5	1	0.5
224 C4	E. aerogenes	2019	CASE	2							6	6	13	17	22	19	22	22	6	>32	16	>32	16	>32	4	>32	2	16	≤4	2	4	0.5
224 D1	E. aerogenes	2019	CASE	2							6	6	6	6	13	6	18	14	6	>32	8	16	8	32	1	32	≤0,25	4	≤4	2	2	0.5
224 F3	K. pneumoniae	2019	BLSE	1							6	6	13	21	18	11	25	6	11	>32	>32	8	16	>32	4	>32	2	16	8	2	2	0.5
224 F4	E. coli	2019	BLSE	1							6	6	13	21	20	13	35	6	10	>32	>32	4	8	>32	2	32	1	8	≤4	≤0,25	0.5	0.5
224 G2	H. alvei	2019	CASE	2							6	6	6	22	12	10	27	14	10	>32	16	1	8	32	8	>32	≤0,25	4	≤4	1	1	8
224 G3	E. cloacae	2019	CASE	2							6	6	10	23	16	19	24	18	6	>32	>32	2	8	32	8	>32	2	4	≤4	0.5	2	1
225 A1	E. cloacae	2019	CASE	2							6	6	20	15	23	20	27	23	6	>32	16	16	8	>32	2	16	0.5	8	≤4	0.5	2	1
225 D4	K. pneumoniae	2019	BLSE	1							11	6	9	31	18	16	18	14	13	>32	>32	2	8	>32	2	>32	0.5	8	≤4	4	4	0.5
226 A3	E. aerogenes	2019	CASE	2							10	6	6	22	17	16	21	16	6	>32	16	4	4	32	1	>32	≤0,25	4	≤4	2	4	2
226 A4	E. cloacae	2019	BLSE+CASE	1+2							15	6	12	28	21	20	18	21	6	>32	16	4	4	16	4	>32	2	4	≤4	2	4	0.5
226 I7	E. cloacae	2019	CASE	2							19		10	27	20	6	17	17	6	>32	16	2	4	16	2	>32	0.5	1	≤4	0.5	0.5	0.5
227 H10	Klebsiella. sp	2019	BLSE	1							10	6	16	31	21	16	15	16	12	>32	4	0.5	2	16	0.5	16	0.5	2	≤4	4	4	0.5
227 H7	K. pneumoniae	2019	Caseacquise	5							6	6	12	23	17	18	26	6	6	>32	>32	8	8	>32	4	>32	1	4	≤4	≤0,25	1	0.25
227 I6	E. aerogenes	2019	CASE	2							6	6	6	19	19	17	25	13	6	>32	8	8	4	32	1	32	≤0,25	2	≤4	≤0,25	1	0.5
227 I7	S. marcescens	2019	BLSE+CASE	1+2							15	16	18	22	29	20	23	28	30	32	2	8	4	16	2	>32	1	2	≤4	4	4	128
228 B2	E. aerogenes	2019	CASE	2							6	6	6	17	16	17	22	14	6	>32	16	8	4	16	2	32	0.5	2	≤4	0.5	1	0.5
228 I6	E. cloacae	2019	CASE	2							6	6	6	17	20	16	21	16	6	>32	8	8	4	32	≤0,25	32	≤0,25	2	≤4	0.5	1	0.5
228 J3	K. pneumoniae	2019	BLSE	1							6	6	6	27	19	12	25	10	11	>32	>32	2	16	>32	2	>32	1	8	≤4	0.5	1	1
229 C5	K. pneumoniae	2019	BLSE	1							9	6	6	24	20	20	25	6	8	>32	>32	8	8	32	4	>32	4	8	≤4	0.5	2	1
267 F10	K. pneumoniae	2020	BLSE	1	CTX-M-15, OXA-1, SHV-1, TEM-1	aac(6')Ib-cr, aadA2, GNAT, YncA	CatB4, catB3	sul1, folP, folA		ST-636	9	6	15	23	28	6	26	20	24	>32	>32	1	8	16	1	32	0.5	2	≤4	0.5	0.5	0.5
230 F6	E. cloacae	2019	CASE	2							6	6	6	16	17	6	19	6	6	>32	>32	4	4	>32	4	>32	2	16	8	4	8	0.5
230 J6	K. oxytoca	2019	Unknown	6							16	13	18	30	26	18	24	11	23	8	16	0.5	8	8	1	16	0.5	4	≤4	0.5	1	1
231 C5	E. cloacae	2019	CASE	2							9	6	9	21	16	18	23	9	6	>32	>32	2	8	32	4	>32	1	4	≤4	4	4	1
231 E6	E. coli	2019	BLSE	1							10	8	14	25	26	19	30	16	11	32	>32	2	8	32	2	32	0.5	4	≤4	0.5	1	0.5
268 C8	K. pneumoniae	2020	BLSE	1	CTX-M-15, OXA-1, SHV-11, TEM-1	aac(3)-Iie, aac(6')-Ib-cr, aadA2, aph(3')-Ia	catA1, catB3-like	sul1	fosA, mph(A), oqxA, oqxB, qnrS1, vgaC, dfrA1	ST-395	6	6	6	6	16	6	25	6	10	>32	>32	4	32	>32	>32	>32	4	16	8	0.5	1	0.5
231 G1	E. aerogenes	2019	CASE	2							7	6	6	18	13	17	19	6	6	>32	>32	16	8	16	8	>32	4	8	8	2	2	0.5
231 G2	E. coli	2019	BLSE	1							6	6	6	28	19	13	25	6	9	>32	>32	2	8	>32	0.5	>32	≤0,25	4	≤4	≤0,25	0.5	1
231 J2	H. alvei	2019	CASE	2							6	6	6	21	8	9	28	6	6	>32	>32	4	4	16	32	>32	1	2	≤4	≤0,25	≤0,25	8
232 J6	E. aerogenes	2019	CASE	2							6	6	6	10	17	6	32	6	6	>32	16	16	16	>32	2	>32	2	8	≤4	≤0,25	≤0,25	1
272 I2	C. amalonaticus	2020	BLSE	1	CTX-M-15, OXA-1, TEM-1, SED						6	6	6	31	22	18	24	15	12	>32	>32	1	4	32	4	>32	0.5	2	≤4	0.5	1	0.5
233 A8	E. cloacae	2019	BLSE+CASE	1+2							14	6	11	26	24	21	22	16	21	>32	32	2	2	4	4	32	0.5	1	≤4	0.5	1	1
233 C5	K. pneumoniae	2019	BLSE	1							6	6	10	32	20	17	16	11	10	>32	>32	1	8	32	2	>32	≤0,25	4	≤4	4	4	0.5
233 D10	K. pneumoniae	2019	BLSE	1							17	18	6	6	16	6	35	6	10	>32	4	≤0,25	≤0,25	2	1	32	≤0,25	≤0,25	≤4	2	2	0.5
233 D2	K. pneumoniae	2019	BLSE	1							6	6	8	27	17	10	20	6	24	>32	>32	2	16	32	2	>32	1	8	≤4	2	2	0.5
233 E4	K. pneumoniae	2019	BLSE	1							23	16	6	14	6	21	37	6	10	16	1	0.5	0.5	≤0,25	≤0,25	8	0.5	≤0,25	≤4	0.5	0.5	0.5
233 F10	E. coli	2019	BLSE	1							6	6	6	6	28	6	40	6	14	>32	8	0.5	≤0,25	0.5	1	>32	≤0,25	≤0,25	≤4	≤0,25	≤0,25	0.5
233 F4	K. pneumoniae	2019	Caseacquise	5							6	6	6	6	20	6	28	6	6	>32	>32	32	8	>32	2	>32	4	4	≤4	0.5	1	0.5
233 F6	K. pneumoniae	2019	BLSE	1							6	6	6	6	6	6	35	6	6	>32	>32	≤0,25	≤0,25	2	≤0,25	32	≤0,25	≤0,25	≤4	4	4	0.5
233 F9	E. cloacae	2019	CASE	2							6	6	6	6	27	13	33	6	9	>32	>32	1	1	4	2	>32	0.5	0.5	≤4	0.5	0.5	1
233 G9	K. pneumoniae	2019	BLSE+CASE	1+2							6	6	6	6	20	6	35	6	6	>32	>32	≤0,25	≤0,25	2	1	32	≤0,25	≤0,25	≤4	0.5	0.5	0.5
233 H5	E. cloacae	2019	CASE	2							14	29	6	6	23	6	29	6	10	>32	8	2	2	16	4	>32	2	1	≤4	1	2	128
233 I2	K. pneumoniae	2019	Caseacquise	5							6	9	25	7	28	14	34	6	11	>32	>32	≤0,25	≤0,25	0.5	1	32	≤0,25	≤0,25	≤4	0.5	1	0.5
233 I3	E. cloacae	2019	CASE	2							6	6	6	6	28	12	31	6	9	>32	>32	0.5	0.5	2	2	32	0.5	≤0,25	≤4	0.5	0.5	0.5
233 J10	E. cloacae	2019	CASE	2							13	32	6	6	6	12	33	9	9	>32	8	1	0.5	4	1	32	≤0,25	≤0,25	≤4	1	1	0.5
234 B2	E. coli	2019	BLSE	1							6	6	6	6	35	6	33	6	13	>32	>32	0.5	1	4	8	>32	1	≤0,25	≤4	≤0,25	0.5	0.5
234 B8	K. pneumoniae	2019	BLSE	1							6	6	6	6	6	6	22	6	15	>32	>32	0.5	4	16	1	32	≤0,25	1	≤4	1	1	1
234 C2	K. pneumoniae	2019	BLSE+CASE	1+2							8	12	6	6	17	6	35	6	6	>32	4	≤0,25	≤0,25	2	1	32	≤0,25	≤0,25	≤4	0.5	0.5	1
234 C4	E. cloacae	2019	BLSE+CASE	1+2							6	6	6	6	27	6	32	6	9	>32	32	≤0,25	≤0,25	4	4	32	≤0,25	≤0,25	≤4	0.5	1	2
234 D5	E. cloacae	2019	CASE	2							16	27	6	6	20	6	26	6	9	>32	>32	0.5	2	8	2	32	≤0,25	1	≤4	1	2	1
234 E5	K. pneumoniae	2019	BLSE	1							6	6	6	6	20	6	35	6	6	>32	>32	≤0,25	≤0,25	1	2	32	≤0,25	≤0,25	≤4	0.5	1	1
234 G4	E. asburiae	2019	BLSE+CASE	1+2							12	10	6	6	30	14	22	6	11	>32	8	4	8	8	4	>32	0.5	1	≤4	≤0,25	0.5	128
234 G6	E. cloacae	2019	BLSE+CASE	1+2							6	6	6	6	6	6	35	6	10	>32	>32	≤0,25	2	8	2	>32	≤0,25	1	≤4	2	4	0.5
234 G9	K. pneumoniae	2019	Caseacquise	5							6	6	6	6	6	6	12	6	11	>32	>32	2	16	>32	4	>32	0.5	8	≤4	2	2	16
234 H8	E. coli	2019	Caseacquise	5							19	25	6	6	30	6	20	13	14	>32	>32	4	4	32	1	32	≤0,25	4	≤4	≤0,25	≤0,25	0.25
234 I1	K. pneumoniae	2019	BLSE	1							6	6	9	6	11	6	17	6	6	>32	>32	1	8	32	4	32	0.5	4	8	≤0,25	≤0,25	0.5
234 I10	E. coli	2019	Caseacquise	5							18	30	6	6	20	6	35	10	6	>32	8	0.5	≤0,25	4	1	32	0.5	≤0,25	≤4	2	4	0.5
234 I2	E. coli	2019	BLSE	1							26	21	24	27	6	6	43	6	10	8	1	≤0,25	≤0,25	≤0,25	≤0,25	32	≤0,25	≤0,25	≤4	≤0,25	≤0,25	8
234 I3	E. cloacae	2019	CASE	2							11	22	6	6	6	6	33	6	6	>32	16	0.5	≤0,25	2	2	32	≤0,25	≤0,25	≤4	1	1	0.5
235 B5	E. cloacae	2019	BLSE+CASE	1+2							6	6	6	6	19	19	30	6	6	>32	>32	1	1	8	4	32	0.5	0.5	≤4	1	2	0.5
235 B7	E. cloacae	2019	CASE	2							9	21	6	6	30	12	32	6	6	>32	>32	1	0.5	2	4	>32	0.5	0.5	≤4	1	1	0.5
235 C10	E. cloacae	2019	BLSE+CASE	1+2							12	10	6	6	18	6	33	6	6	>32	16	0.5	≤0,25	4	1	32	≤0,25	≤0,25	≤4	2	2	0.5
235 C5	K. pneumoniae	2019	BLSE	1							6	6	6	6	17	6	12	6	8	>32	>32	2	8	>32	1	32	0.5	8	≤4	1	2	0.5
235 D5	E. cloacae	2019	BLSE	1							6	6	6	6	29	18	28	6	6	>32	>32	0.5	1	2	2	>32	0.5	0.5	4	0.5	0.5	0.5
235 D6	E. cloacae	2019	Unknown	6							7	8	6	6	6	12	32	6	6	>32	8	1	≤0,25	1	1	16	0.5	≤0,25	≤4	≤0,25	0.5	0.5
235 E1	E. cloacae	2019	CASE	2							11	24	6	6	23	6	33	6	6	>32	16	0.5	≤0,25	2	1	32	≤0,25	≤0,25	≤4	1	4	0.5
235 E4	K. pneumoniae	2019	BLSE	1							6	6	6	6	23	6	27	6	6	>32	>32	≤0,25	2	8	1	>32	≤0,25	1	≤4	0.5	1	0.5
272 J10	K. pneumoniae	2020	BLSE	1	TEM-1, CTX-M-15, OXA-1, SHV-28, OXA-48	aac(3)-Iie, aac(6')Ib-cr, aph(6)-Id, aph(3'')-Ib, GNAT, YncA, aac(6')-Il, aadA1	cmlA1, catA1, CatB4	sul1, sul2, folP, folA		ST-93	6	6	6	32	26	20	26	17	6	>32	>32	2	8	32	2	>32	1	4	≤4	≤0,25	0.5	0.5
235 F10	E. cloacae	2019	CASE	2							20	30	6	6	18	6	33	12	6	32	4	0.5	≤0,25	≤0,25	2	32	≤0,25	≤0,25	≤4	1	2	0.5
235 G10	K. pneumoniae	2019	BLSE	1							6	6	6	6	6	6	26	6	6	>32	>32	4	>32	>32	4	>32	4	32	≤4	1	2	0.5
235 G7	K. oxytoca	2019	BLSE	1							6	19	24	21	6	17	31	6	8	2	4	≤0,25	≤0,25	≤0,25	1	16	≤0,25	≤0,25	≤4	0.5	0.5	0.5
236 B5	E. coli	2019	BLSE	1							6	6	6	23	16	14	27	6	6	>32	>32	4	16	32	2	>32	2	8	8	≤0,25	≤0,25	0.5
236 D1	K. pneumoniae	2019	BLSE	1							10	6	18	28	27	19	25	8	15	>32	>32	1	8	32	2	32	1	4	≤4	≤0,25	0.5	0.5
237 F9	K. pneumoniae	2019	Unknown	6							11	8	14	27	16	19	22	19	11	>32	8	4	8	>32	16	32	1	8	≤4	2	2	1
237 I8	E. cloacae	2019	CASE	2							10	6	20	20	22	19	19	19	6	>32	16	4	8	32	2	16	2	8	≤4	2	2	0.5
238 C3	C. freundii	2019	CASE	2							6	6	15	17	19	14	22	20	6	>32	>32	4	8	>32	4	>32	2	8	≤4	2	4	0.5
239 C9	K. pneumoniae	2019	BLSE	1							7	6	10	27	22	20	16	12	10	>32	>32	4	16	32	4	>32	2	8	≤4	2	2	0.5
239 E3	K. pneumoniae	2019	BLSE	1							9	6	15	28	19	17	14	12	12	>32	>32	2	8	>32	2	>32	0.5	8	≤4	4	4	8
239 H10	K. pneumoniae	2019	BLSE	1							6	6	6	31	18	14	23	9	10	>32	>32	2	16	32	4	>32	1	8	8	0.5	1	0.5
239 H6	E. coli	2019	Caseacquise	5							6	6	6	10	12	6	30	6	6	>32	>32	32	8	>32	8	32	16	4	≤4	≤0,25	≤0,25	0.5
239 I9	K. pneumoniae	2019	Unknown	6							6	10	20	20	21	6	26	11	17	>32	32	8	32	>32	2	32	2	16	8	0.5	0.5	0.5
239 J8	K. pneumoniae	2019	BLSE	1							6	6	6	27	17	10	14	10	6	>32	>32	4	16	>32	4	>32	1	16	8	4	8	0.5
240 A9	E. coli	2019	BLSE	1							6	6	6	27	10	12	28	6	6	>32	>32	2	8	>32	16	>32	0.5	8	≤4	≤0,25	0.5	0.5
240 F9	K. pneumoniae	2019	BLSE	1							10	6	6	35	14	20	21	6	6	>32	>32	0.5	4	32	4	>32	0.5	2	≤4	2	2	1
240 G4	K. pneumoniae	2019	BLSE	1							6	6	9	28	20	11	18	10	8	>32	>32	2	16	>32	4	>32	0.5	8	≤4	1	2	0.5
240 J7	K. pneumoniae	2019	BLSE	1							6	6	17	25	31	11	24	6	15	>32	>32	2	8	32	2	32	1	4	≤4	0.5	1	1
241 A6	E. aerogenes	2019	CASE	2							6	6	12	15	13	11	22	13	6	>32	16	8	8	32	4	32	1	4	≤4	≤0,25	0.5	0.5
241 B2	K. pneumoniae	2019	BLSE	1							6	6	7	25	18	10	25	9	6	>32	>32	2	8	>32	2	>32	1	4	≤4	≤0,25	≤0,25	0.25
241 D10	K. pneumoniae	2019	BLSE	1							10	6	16	31	26	19	23	16	15	>32	>32	1	8	32	1	32	0.5	4	≤4	≤0,25	0.5	0.5
241 E1	K. oxytoca	2019	Unknown	6							18	18	18	26	26	18	19	19	13	8	16	4	8	8	1	>32	4	4	≤4	0.5	1	0.5
273 C5	K. pneumoniae	2020	BLSE	1	SHV-11, CTX-M-3	aph(3'')-Ib, aph(6)-Id, aadA2, GNAT, YncA		sul1, sul2, folP, folA		ST-3161	6	6	6	27	24	20	28	20	10	>32	>32	>32	8	32	2	>32	1	2	≤4	≤0,25	0.5	0.5
241 I8	K. pneumoniae	2019	BLSE	1							7	6	13	29	23	11	21	11	12	>32	>32	1	8	32	1	32	0.5	4	≤4	1	1	0.5
273 C6	K. pneumoniae	2020	BLSE	1	CTX-M-15, SHV-28, TEM-1	aac(3)-Ie, aac(6')-Ib-cr, aph(3")-Ib, aph(6)-Id		sul1, sul2	dfrA14, oqxA, oqxB19, qnrB1, tet(A)	ST-3248	9	6	11	30	21	18	20	18	14	>32	>32	2	8	32	1	32	0.5	4	≤4	4	2	0.5
276 I6	K. pneumoniae	2021	BLSE	1	CTX-M-15, SHV-1	aph(3'')-Ib, aph(3')-Ia, aph(6)-Id, YncA, GNAT		sul1, folP, folA		ST-219	6	6	6	22	13	6	22	10	10	>32	>32	4	16	>32	8	>32	2	16	8	0.5	1	0.5
278 F7	K. pneumoniae	2021	BLSE	1	TEM-1, CTX-M-15, OXA-1, SHV-28	aac(6')Ib-cr, aph(6)-Id, aph(4)-Ia, aac(3)-Iva, aadA2, aph(3'')-Ib, YncA, GNAT	floR, CatB4	sul1, sul2, folP, folA	fosA1-7, oqxA, oqxB20, vgaC	ST-15	9	6	16	26	25	17	23	19	17	>32	>32	2	4	16	1	32	1	2	≤4	0.5	1	2
242 H1	K. pneumoniae	2019	BLSE	1							6	6	11	24	23	13	24	8	11	>32	>32	4	16	>32	2	>32	2	8	8	0.5	0.5	0.5
242 I10	K. pneumoniae	2019	Unknown	6							12	14	18	30	17	19	20	21	11	>32	8	2	4	32	4	32	0.5	4	≤4	1	2	0.5
280 J10	K. pneumoniae	2021	BLSE	1	CTX-M-15, SHV-11, OXA-1	aac(6')Ib-cr, YncA, GNAT	CatB4, catB3	sul1, folP, folA		ST-37	13	6	6	35	12	21	22	6	6	>32	>32	0.5	2	16	16	>32	0.5	2	≤4	0.5	1	0.5
282 C7	K. oxytoca	2021	BLSE	1	OXY-2-16, CTX-M-15, OXA-1	aac(3)-Iie, aac(6')Ib-cr		dfrA14, leuO		ST-0	10	6	13	26	18	19	21	6	20	>32	>32	2	4	4	32	>32	0.5	2	≤4	0.5	1	2
282 D7	K. pneumoniae	2021	BLSE	1	TEM-1, CTX-M-15, OXA-1, SHV-1	aac(3)-Iie, aac(6')Ib-cr, aph(6)-Id, aph(3'')-Ib		sul2, dfrA14, leuO		ST-323	6	6	6	26	10	10	11	6	6	>32	>32	4	32	>32	>32	>32	2	16	8	2	2	0.5
283 A6	K. pneumoniae	2021	BLSE	1	CTX-M-15, OXA-1, SHV-11, LAP-2	aac(3)-Iie, aac(6')Ib-cr,aph(3')-Ia, aadA2, YncA, GNAT	CatB4, catB3	sul1, folP, folA		ST-11	9	6	6	30	24	20	11	17	9	>32	>32	2	8	16	2	2	4	4	≤4	2	2	16
283 G2	K. pneumoniae	2021	BLSE	1	TEM-1, CTX-M-15, OXA-1	aac(6')Ib-cr, aph(3')-Ia, aadA2		sul1, dfrA12		ST-15	6	6	6	31	21	18	26	16	12	>32	>32	1	8	32	2	>32	0.5	4	≤4	0.5	0.5	0.25
284 E6	K. oxytoca	2021	BLSE	1	OXY-2-19, SHV-12	ant(2'')-Ia, aadA2, aac(6')-Ib11,aac(6')-Ib3, aadA1		sul1, dfrA1, leuO		ST-141	6	6	6	9	6	6	6	23	14	>32	>32	1	8	16	1	32	≤0,25	4	≤4	0.5	1	0.5
201 A10	E. hormaechei	2019	CASE	2	ACT-16, MOX-9, OXA-10, OXA-392	aac(6')-Ib4, aadA1, AadA2-like, AADA13-like, AadA24-like	cmlA5	sul1	dfrA14, fosA-like, fusA-like, oqxA-like, oqxB-like	136	6	6	9	15	15	9	17	11	6	>32	32	16	32	>32	8	>32	4	16	≤4	2	8	0.5
204 F10	H. paralvei	2019	CASE	2	ACC-1c				fusA-like		6	29	28	10	27	9	16	18	6	16	4	16	16	>32	4	>32	4	8	≤4	≤0,25	≤0,25	8
206 B5	E. coli	2019	CASE	2	CMY-42, ESC-210					405	6	6	6	11	10	11	32	6	6	>32	>32	>32	32	>32	>32	>32	4	16	8	≤0,25	1	0.25
243 H2	H. alvei	2020	CASE	2	ACC-1b-like					N/A	6	6	10	19	12	10	29	6	6	>32	>32	8	16	>32	32	>32	1	8	8	0.5	1	0.5
248 G6	E. cloacae	2020	CASE	2	ACT-28						8	6	6	21	9	11	25	7	6	>32	>32	8	16	>32	8	>32	2	8	≤4	0.5	0.5	0.5
249 I8	H. alvei	2020	CASE	2	ACC-1A, TEM-1	aadA1,aaDA13-like	catB7-like	sul2	fosA-like	N/A	6	6	6	26	6	12	28	6	6	>32	>32	2	8	8	>32	>32	1	8	8	0.5	1	8
261 D2	E. cloacae	2020	CASE	2	ACT-C111	YncA		folP, folA		ST-0	6	6	13	9	20	8	22	21	6	>32	>32	16	8	>32	16	>32	4	8	≤4	≤0,25	0.5	0.5
263 I3	K. pneumoniae	2020	CASE	2	DHA-1, SHV-11			sul1	qnrB4, oqxA, oqxB19, FosA1-10-like	?	6	9	6	15	12	6	32	6	6	>32	>32	16	16	>32	8	>32	4	16	≤4	0.5	0.5	0.5
270 D5	E. cloacae	2020	CASE	2	ACT-C34, TEM-1, CTX-M-15, OXA-1	aac(3)-Iie, aac(6')Ib-cr, aph(6)-Id, aadA1, aph(3'')-Ib, aadA13, YncA	catA1, CatB4	sul2, folP, folA		ST-148	6	6	6	6	12	9	24	6	9	>32	>32	16	32	>32	8	>32	8	32	8	0.5	1	0.12
273 E6	E. aerogenes	2020	CASE	2	ampC-like				oqxA-like, oqxB-like, fosAA-8-like	ST-135	6	6	6	14	16	18	23	13	6	>32	16	16	8	>32	4	>32	0.5	8	≤4	0.5	1	0.5
276 D2	E. steigerwaltii	2021	CASE	2	ACT-70, LAP-2				FosA1-13, oqxA-like, oqxB-like, qnrS1	?	6	6	6	18	18	10	18	16	6	>32	>32	16	32	>32	4	>32	4	8	≤4	4	4	0.5
276 D7	K. aerogenes	2021	CASE	2	ampC				fosA1-8-like, oqxA-like, oqxB-like		6	6	6	12	11	13	20	10	6	>32	32	32	32	>32	16	>32	4	16	≤4	1	2	0.5
277 A3	E. aerogenes	2021	CASE	2	ampC			leuO		ST-93	6	6	6	6	6	6	24	11	6	>32	32	>32	32	>32	>32	>32	8	32	8	≤0,25	≤0,25	0.5
278 J1	E. aerogenes	2021	CASE	2	ampC-like				oqxA-like, oqxB-like, fosA-like	ST-117	6	6	6	10	20	6	17	21	6	>32	16	32	32	>32	4	>32	2	16	≤4	4	4	32
281 B9	E. aerogenes	2021	CASE	2	ampC	YncA		folP, folA		ST-0	26	6	15	15	23	16	21	22	6	>32	4	16	16	16	1	32	8	16	≤4	0.5	1	1
283 B1	E. cloacae	2021	CASE	2	TEM-1, DHA-1, CMH-3	aph(6)-Id, aph(3'')-Ib		sul1, folP, folA		ST-0	6	6	16	10	21	9	6	6	6	>32	>32	16	16	>32	2	32	8	16	≤4	0.5	0.5	0.5
192 E8	K. pneumoniae	2018	Hyper-SHV	3	SHV-1				fusA-like, oqxA9-like, oqxB19-like, tetD	870	18	11	15	35	18	21	24	20	13	4	2	8	>32	>32	1	>32	8	>32	≤4	4	8	0.5
193 C1	K. pneumoniae	2018	Hyper-SHV	3	SHV-1				oqxA8-like,oqxB5, tetD, fusA-like	268	6	6	6	19	13	10	27	14	6	>32	32	16	16	>32	>32	>32	4	16	16	0.5	1	1
208 I8	K. pneumoniae	2019	Hyper-SHV	3	SHV-1				tet(D), oqxA11, oqxB19, FosA1-10	45	13	11	14	27	18	19	19	20	11	32	4	2	8	16	2	32	1	4	≤4	8	8	0.5
231 F8	K. pneumoniae	2019	Hyper-SHV	3	SHV-1	aadA5, aph(3')-Ia		sul1	dfrA17, FosA-1-10-like	ST-364	6	6	9	24	11	14	21	12	6	>32	>32	8	16	>32	>32	>32	4	16	8	4	2	0.5
233 A3	K. pneumoniae	2019	Hyper-SHV	3	SHV-1, OXA-1	aac(3)-Iid, aac(6')-Ib-cr, aadA16, aph(3')-Ia	catB3	sul1	arr-3, dfrA27, FosA1-8, mpH(A), oqxA10, oqxB17	?	6	30	14	28	31	20	22	30	21	1	1	4	8	32	0.5	16	2	4	≤4	2	2	0.5
246 A9	K. pneumoniae	2020	Hyper-SHV	3	SHV-1	aadA1, aadA13-like		sul1	oqxA, oqxB25, tet(D),dfrA1	ST-17	8	6	6	30	14	14	24	13	6	>32	16	2	4	32	8	>32	1	2	≤4	≤0,25	≤0,25	0.5
246 C9	K. pneumoniae	2020	Hyper-SHV	3	SHV-1				fosA1-10-like, oqxA6-like, oqxB18-like, tet(D)	ST-1862	6	6	17	20	13	9	18	17	6	>32	16	8	16	32	8	32	4	16	8	2	2	0.5
248 F6	K. pneumoniae	2020	Hyper-SHV	3	SHV-1				fosA1-10, oqxA11, oqxB19, tet(D)	ST-45	8	8	13	27	13	16	16	19	11	>32	8	4	8	32	4	32	0.5	4	≤4	2	4	0.5
255 C9	K. pneumoniae	2020	Hyper-SHV	3	SHV-1				oqxA, oqxB19, tet(D)	ST-290	12	10	15	29	18	21	16	20	10	32	8	1	2	16	1	16	≤0,25	1	≤4	2	4	0.5
222 E2	K. oxytoca	2019	hyper-OXY	4	OXY-2-19				fosA-like	N/A	6	6	14	25	23	6	28	12	17	16	32	2	16	16	1	32	0.5	8	≤4	≤0,25	1	0.5
235 E9	K. oxytoca	2019	hyper-OXY	4	DHA-1, OXY-2-16	aadA1		sul1	vga©-like, qnrB4, oqxA-like,oqxB-like, dfrA1	ST-2	6	6	6	6	31	10	13	6	8	>32	32	16	8	>32	2	16	2	8	≤4	≤0,25	≤0,25	0.25
177 A2	K. pneumoniae	2018	CASEacquise	5	DHA-1, OXA-1, SHV-11	aac(6')-Ib-cr,	catB3	sul1		11	6	6	6	8	11	6	25	6	6	>32	>32	>32	>32	>32	8	>32	16	>32	8	0.5	2	2
272 G9	E. coli	2020	Caseacquise	5	pbp4b, ESC-131 TEM-1, CMY-2	aph(3')-Ia, aph(6)-Id, aac(3)-Iid, aadA2, aph(3'')-Ib, aadA13, aadA1	cmlA1	sul3, sul2, folP, folA		ST-90	6	6	9	16	17	20	31	6	6	>32	>32	8	8	32	1	32	1	4	≤4	0.5	1	1
185 A4	E. coli	2018	Unknown	6	EC-690, TEM-1				fusA-like, tet(B)-like	131	10	22	10	20	23	18	31	29	14	4	2	4	8	16	1	>32	2	4	≤4	0,5	0.5	0.5
187 I3	K. africanensis	2018	Unknown	6	SHV-11	aadA1, aadA13, aph(3")-Ib, aph(6)-Id	catA1	sul1, sul2	dfrA15-like, fuA, oqxA7-like	?	6	6	6	20	9	6	22	11	6	>32	>32	8	32	>32	32	>32	4	32	16	2	2	16
198 H1	K. pneumoniae	2018	Unknown	6	SHV-187, OXA-1	aadA1		sul1	oqxA-like, oqxB-like, fosA-like, tet(A)		6	24	21	24	27	18	22	27	21	1	1	4	8	32	0.5	16	2	4	≤4	1	2	0.5
200 H8	E. coli	2019	unknown	6	ESC-131, OXA-1	aadA1, aadA13, ant(2")-Ia		sul1, sul2	dfrA36, floR-like, fusA-like, tet(B)	88	6	24	16	22	28	18	29	29	20	2	1	4	4	32	0.5	16	2	8	≤4	≤0,25	0.5	0.25
208 J3	E. coli	2019	Unknown	6	EC(?), OXA-1, TEM-1	aadA1, aadA13-like		sul1, sul2	dfrA36, floR-like, tet(B), tet(D)	744	6	22	6	18	24	9	29	26	18	4	4	8	16	>32	1	>32	8	16	≤4	≤0,25	0.5	0.5
215 A5	K. pneumoniae	2019	Unknown	6	LAP-2, SHV-11, CTX-M-14	aac(3)-Iid		sul1	dfrA1, FosA1-17-like, oqxA, oqxB25, qnrS1, tet(A)	ST-896	6	6	14	17	15	9	25	6	13	>32	>32	8	16	>32	8	>32	2	16	8	0.5	1	128
216 I7	K. africanensis	2019	Unknown	6	LEN-43-like, SHV-11	aadA1, aadA13-like, aph(3")-Ib, aph(6)-Id	catA1	sul1, sul2	dfrA15-like, FosA1-7-like, oqxA7-like, OqxB9-like	N/A	6	6	6	28	14	21	22	14	6	>32	32	4	8	32	16	>32	1	8	≤4	0.5	2	0.5
221 I6	E. coli	2019	Unknown	6	EC-1982, TEM-1	aph(3")-Ib, aph(3')-Ia, aph(6)-Id	catA1	sul2		ST-362	6	22	6	22	23	17	30	29	6	4	1	4	8	32	1	>32	2	8	≤4	≤0,25	0.5	128
262 J5	K. planticola	2020	Unknown	6	ORN-1	YncA, GNAT		folP, folA		UK	9	6	6	28	14	21	25	12	6	>32	32	4	4	16	8	>32	4	4	≤4	≤0,25	≤0,25	0.25
270 A9	E. coli	2020	Unknown	6	ESC-131-like, OXA-1	ant(2'')-Ia, aadA1, aadA13	catA1, floR	sul1, sul2, folP, folA		ST-88	23	10	17	21	28	16	24	21	35	2	2	4	4	32	1	8	4	4	≤4	≤0,25	≤0,25	0.25
206 B9	E. coli	2019	BLSE+CASE	1+2	CMY-2, CTX-M-15, EC-210			sul1	ErmB, Mrx, aadA5, DfrA17, mpH(A), tet(B), tet(D)	405	6	6	6	20	15	19	29	17	6	>32	>32	0.5	2	16	≤0,25	32	≤0,25	0.5	≤4	≤0,25	≤0,25	0.5
212 H7	E. hoffmannii	2019	BLSE+CASE	1+2	ACT-24, CTX-M-15, OXA-1, M-1	aac(3)-Iie, aac(6')-Ib-cr, aadA1, aadA13-like, aph(3")-Ib, aph(6)-Id,	catA1	Sul1 sul2	vga©-like, tetA, qnrB1, oqxA-like, oqxB-like, FosA1-11-like, dfrA14	78	6	6	11	16	16	16	21	12	6	>32	>32	8	8	>32	8	>32	1	8	8	2	2	0.5
277 J10	E. coli	2021	BLSE	1						ST-540	6	6	9	25	18	18	28	12	11	>32	>32	2	8	32	2	32	0.5	4	≤4	≤0,25	≤0,25	0.5
278 F5	E. aerogenes	2021	CASE	2							10	6	14	17	21	18	22	23	6	>32	4	8	4	32	1	16	0.5	4	≤4	0.5	0.5	0.5
241 J8	E. coli	2019	BLSE+CASE	1+2	ESC-210, CMY-146, CTX-M-15	aadA5, aph(3")-Ib, aph(6)-Id,		sul1, sul2	Mrx, mph(A), dfrA17, tet(A)	ST-405	6	6	6	18	6	11	27	6	6	>32	>32	8	8	>32	32	>32	1	4	≤4	≤0,25	≤0,25	0.5
242 A2	E. coli	2019	BLSE+CASE	1+2	ESC-210, CTX-M-15, CMY-146	aadA5		sul1		ST-405	10	6	13	23	16	12	26	6	6	>32	>32	4	4	32	8	>32	0.5	2	≤4	≤0,25	≤0,25	0.25
245 C1	E. cloacae	2020	BLSE+CASE	1+2	TEM-1, CTX-M-15, OXA-1, ACT-45	aac(3)-Iie, aac(6')Ib-cr, aph(6)-Id, aph(3'')-Ib, YncA	catB3	sul2, folP, folA		ST-66	6	6	6	24	17	6	21	13	6	>32	>32	8	32	>32	4	>32	4	16	8	≤0,25	0.5	0.5
248 D10	E. aerogenes	2020	BLSE+CASE	1+2	CTX-M-15, OXA-1, TEM-1, ampC-like	aac(3)-Iie, aac(6')-Ib-cr, aph(3")-Ib, aph(6)-Id		sul2	drA14, qnrB1, vga(C),	ST-139	6	6	6	11	13	6	19	11	6	>32	>32	32	32	>32	32	>32	8	16	16	1	2	0.5
259 E4	K. aerogenes-like	2020	BLSE+CASE	1+2	CTX-M-1, ampC-like				Mrx, mph(A)	N/A	6	6	6	10	12	11	27	10	6	>32	>32	32	32	>32	16	>32	8	16	8	≤0,25	0.5	0.5
259 G10	K. pneumoniae	2020	BLSE+CASE	1+2	DHA-7, SHV-12, TEM-187-like	aac(3)-Iig, aac(6')-Iic, aac(6')-Ib3, aph(6)Id	catA2	sul1	arr, dfrA19, ere(A), qnrB4, vgaC	3650	6	6	6	14	10	7	25	6	6	>32	>32	16	8	>32	16	>32	4	8	≤4	≤0,25	0.5	0.5
265 B4	K. pneumoniae	2020	BLSE+CASE	1+2	S TEM-1, CTX-M-15, OXA-1, SHV-11, DHA-1	aac(6')Ib-cr, aph(6)-Id, aph(3'')-Ib, GNAT, YncA	CatB4	sul1, sul2, folP, folA		ST-17	6	6	10	6	24	6	21	15	6	>32	>32	>32	32	>32	1	>32	32	32	≤4	2	4	0.5
273 B5	E. cloacae	2020	BLSE+CASE	1+2	ACT-56, OXA-1, TEM_PaPb, TEM-1, CTX-M-15, TEM_P3	aac(6PRIME-UN)Ib-cr, mdf(A).1, aph(6)-Id, aadA13, aac(3)-IIe, aph(3PRIME-DEUX)-Ib, aadA1	catA1, mdf(A).1	dfrA14, sul2, leuO		ST-106	6	6	6	17	14	13	28	16	6	>32	>32	16	32	>32	8	>32	4	32	8	0.5	1	1
276 B8	K. pneumoniae	2021	BLSE+CASE	1+2	CTX-M-15, SHV-11,TEM-1	aac(3)-Iid, aph(3")-Ib		sul2	oqxA, oqxB, qnrB1, fosA-A1-17-like, dfrA14	ST-423	6	6	6	26	13	10	24	6	6	>32	>32	4	16	>32	4	>32	2	16	8	0.5	0.5	0.5
277 A9	E. hormaechei xiangfangensis	2021	BLSE+CASE	1+2	CTX-M-15,ACT-45, OXA-1, TEM-1	ACT-45		OXA-1, TEM-1		ST-66	8	6	6	22	17	14	24	9	6	>32	>32	4	8	>32	4	>32	1	8	8	1	1	0.25
281 C7	K. pneumoniae	2021	BLSE+CASE	1+2	ACT-C36-like, CTX-M-15, SHV-11, OXA-1, DHA-1	aac(6')-Ib-cr, aph(6)-Id	catB4	sul1	arr-3, oqxA, oqxB25-like, qnrB4, tet(A), vgaC, fosA1-10-like	2084	6	6	6	30	13	13	17	6	6	>32	>32	8	16	>32	4	>32	0.5	8	≤4	1	2	0.5
282 H1	E. aerogenes	2021	BLSE+CASE	1+2	ampC, CTX-M-15, TEM-1, OXA-1	aph(6)-Id, aadA1, aac(6PRIME-UN)Ib-cr, aph(3PRIME-DEUX)-Ib, aac(3)-IIe	catA1	leuO, dfrA14, sul2		ST-1	6	6	12	15	21	9	6	17	6	>32	16	32	32	>32	1	32	4	16	≤4	1	1	0.5
